# Supplementary material for: Structure of the Assemblages of Spiders in Mediterranean Pear Orchards and the Effect of Intensity of Spraying
Source: Insects. 2020 Aug 20;11(9):553. doi: 10.3390/insects11090553 (PMC7564418; doi:10.3390/insects11090553)
Supplement: Supplementary file 1 [file insects-11-00553-s001.zip]

Archive with 7 entries (6 files):
- TableS1_R1.docx
- Table_S2_R1.docx
- Table_S3_Validation_GLMM_models.docx
- __MACOSX/
- __MACOSX/._TableS1_R1.docx
- __MACOSX/._Table_S2_R1.docx
- __MACOSX/._Table_S3_Validation_GLMM_models.docx
